# Supplementary material for: Combining HPLC-DAD-QTOF-MS and HPLC-SPE-NMR to Monitor In Vitro Vitetrifolin D Phase I and II Metabolism
Source: Metabolites. 2021 Aug 9;11(8):529. doi: 10.3390/metabo11080529 (PMC8400717; doi:10.3390/metabo11080529)
Supplement: Supplementary file 1 [file metabolites-11-00529-s001.zip]

Archive with 1 entries (1 files):
- metabolites-1281048-supplementary.pdf
